# Supplementary material for: ﻿Three new species of Oocyclus Sharp, 1882, with additional records from China (Coleoptera, Hydrophilidae, Laccobiini)
Source: Zookeys. 2024 Jun 19;1205:17–38. doi: 10.3897/zookeys.1205.123579 (PMC11208775; doi:10.3897/zookeys.1205.123579)
Supplement: XML Treatment for Oocyclus latiorificialis [file zookeys.1205.123579-treatment2.xml]

<!DOCTYPE tp:taxon-treatment
  PUBLIC "-//TaxonX//DTD Taxonomic Treatment Publishing DTD v0 20100105//EN" "tax-treatment-NSO.dtd">
<tp:taxon-treatment xmlns:tp="http://www.plazi.org/taxpub"><tp:treatment-meta><kwd-group><label>Taxon classification</label><kwd>
                <named-content content-type="kingdom">Animalia</named-content>
              </kwd><kwd>
                <named-content content-type="order">Coleoptera</named-content>
              </kwd><kwd>
                <named-content content-type="family">Hydrophilidae</named-content>
              </kwd></kwd-group><mixed-citation publication-type="journal"><person-group><name><surname>Jia</surname><given-names>Feng-long</given-names></name><name><surname>Mai</surname><given-names>Zu-qi</given-names></name></person-group><article-title>﻿Three new species of <italic><tp:taxon-name><tp:taxon-name-part taxon-name-part-type="genus" reg="Oocyclus">Oocyclus</tp:taxon-name-part></tp:taxon-name></italic> Sharp, 1882, with additional records from China (<tp:taxon-name><tp:taxon-name-part taxon-name-part-type="order">Coleoptera</tp:taxon-name-part></tp:taxon-name>, <tp:taxon-name><tp:taxon-name-part taxon-name-part-type="family">Hydrophilidae</tp:taxon-name-part></tp:taxon-name>, <tp:taxon-name><tp:taxon-name-part taxon-name-part-type="tribe">Laccobiini</tp:taxon-name-part></tp:taxon-name>)</article-title><source>Zookeys</source><day>19</day><month>06</month><year>2024</year><volume>1205</volume><fpage>17</fpage><lpage>38</lpage><pub-id pub-id-type="doi">10.3897/zookeys.1205.123579</pub-id></mixed-citation></tp:treatment-meta><tp:nomenclature><label>﻿</label><tp:taxon-name>
              <object-id xmlns:xlink="http://www.w3.org/1999/xlink" content-type="arpha" xlink:type="simple">C5F4E4DD-BB37-5BA6-B5C5-94953C815B47</object-id>
              <tp:taxon-name-part taxon-name-part-type="genus" reg="Oocyclus">Oocyclus</tp:taxon-name-part>
              <tp:taxon-name-part taxon-name-part-type="species" reg="latiorificialis">latiorificialis</tp:taxon-name-part>
              <object-id xmlns:xlink="http://www.w3.org/1999/xlink" content-type="zoobank" xlink:type="simple">https://zoobank.org/7793C4B1-3AAC-4664-9D8F-B8E4EE74BBDC</object-id>
            </tp:taxon-name><tp:taxon-status xmlns:xlink="http://www.w3.org/1999/xlink" xlink:type="simple">sp. nov.</tp:taxon-status><xref ref-type="fig" rid="F2">Figs 2A–D</xref><xref ref-type="fig" rid="F6">, 6E</xref><xref ref-type="fig" rid="F7">, 7E</xref><xref ref-type="fig" rid="F8">, 8E</xref></tp:nomenclature><tp:treatment-sec sec-type="type material" id="SECID0EDAAE"><title>Type material.</title><p><bold><italic>Holotype</italic></bold>: China • ♂; Yunnan Province, Nujiang Lisu Autonomous Prefecture, Lushui County, Pianma Village, on wet rock with fine flowing water (怒江傈僳族自治州泸水市片马村流水岩壁); <named-content xmlns:xlink="http://www.w3.org/1999/xlink" content-type="dwc:verbatimCoordinates" xlink:type="simple"><named-content content-type="geo-json" specific-use="{&#34;type&#34;:&#34;Point&#34;,&#34;coordinates&#34;:[98.650640,26.014039]}" id="NCID0ERAAE" xlink:type="simple">26.014039°N, 98.650640°E</named-content></named-content>; 2131 m elev.; 2021.V.17; Zhuo-yin Jiang, Zhen-ming Yang &amp; Zu-qi Mai leg.; <named-content xmlns:xlink="http://www.w3.org/1999/xlink" content-type="dwc:institutional_code" xlink:title="Sun Yat-sen University, Guangzhou, China" xlink:href="http://grbio.org/institution/national-sun-yat-sen-university-department-biological-sciences" xlink:type="simple">SYSU</named-content> SYSBMZ2370018. <bold><italic>Paratypes</italic></bold>: 1 ♂; same data as the holotype; <named-content xmlns:xlink="http://www.w3.org/1999/xlink" content-type="dwc:institutional_code" xlink:title="Sun Yat-sen University, Guangzhou, China" xlink:href="http://grbio.org/institution/national-sun-yat-sen-university-department-biological-sciences" xlink:type="simple">SYSU</named-content> SYSBMZ2370019. • 16 unsexed spec.; Yunnan Prov., Lushui County, Yaojiaping (泸水县姚家坪); <named-content xmlns:xlink="http://www.w3.org/1999/xlink" content-type="dwc:verbatimCoordinates" xlink:type="simple"><named-content content-type="geo-json" specific-use="{&#34;type&#34;:&#34;Point&#34;,&#34;coordinates&#34;:[98.710000,26.100000]}" id="NCID0EGBAE" xlink:type="simple">26.1°N, 98.71°E</named-content></named-content>; 2424 m elev.; 2016.V.17; Yu-dan Tang &amp; Rui-juan Zhang leg.; <named-content xmlns:xlink="http://www.w3.org/1999/xlink" content-type="dwc:institutional_code" xlink:title="Sun Yat-sen University, Guangzhou, China" xlink:href="http://grbio.org/institution/national-sun-yat-sen-university-department-biological-sciences" xlink:type="simple">SYSU</named-content> SYSBMZ2370020 to 0035.</p></tp:treatment-sec><tp:treatment-sec sec-type="diagnosis" id="SECID0EQBAE"><title>Diagnosis.</title><p>Body medium-sized, length 4.1–4.3 mm, oval, and rather convex. Dorsum black, with distinct greenish luster under lateral illumination, slightly iridescent. Head, pronotum, and elytra with dense ground punctures consisting of extremely fine and moderately coarse punctures. Systematic punctures on labrum moderately dense, forming a nearly continuous transverse row. Posterolateral corners of pronotum evenly rounded. Elytral suture not raised; without distinct rows of systematic punctures; lateral margins of elytra not expanded outwards. Pseudepipleura narrowed posteriorly. Procoxae without distinct, spine-like setae in fine pubescence. Meso- and metafemora with fine microsculpture on intervals of punctures. Abdominal ventrites with uniform pubescence over entire surface. Aedeagus (Fig. <xref ref-type="fig" rid="F2">2D</xref>) with parameres almost as long as median lobe; inner margin of paramere sinuate in dorsal view and distinctly, subapically curved inward; apex of paramere broadly rounded. Median lobe parallel-sided medially, slightly widened at site of gonopore; gonopore situated apically; anterior margin of gonopore pointed.</p><fig id="F2" position="float" orientation="portrait"><object-id xmlns:xlink="http://www.w3.org/1999/xlink" content-type="doi" xlink:type="simple">10.3897/zookeys.1205.123579.figure2</object-id><object-id xmlns:xlink="http://www.w3.org/1999/xlink" content-type="arpha" xlink:type="simple">62F3EBE2-293F-5913-8AC3-3DDC6B97157C</object-id><label>Figure 2.</label><caption><p><italic><tp:taxon-name><tp:taxon-name-part taxon-name-part-type="genus" reg="Oocyclus">Oocyclus</tp:taxon-name-part><tp:taxon-name-part taxon-name-part-type="species" reg="latiorificialis">latiorificialis</tp:taxon-name-part></tp:taxon-name></italic> sp. nov. <bold>A</bold> dorsal view <bold>B</bold> lateral view <bold>C</bold> ventral view <bold>D</bold> dorsal view of aedeagus. Scale bars: 0.5 mm.</p></caption><graphic xmlns:xlink="http://www.w3.org/1999/xlink" xlink:href="zookeys-1205-017_article-123579__-g002.jpg" position="float" orientation="portrait" xlink:type="simple" id="oo_1074373.jpg"><uri content-type="original_file" xlink:type="simple">https://binary.pensoft.net/fig/1074373</uri></graphic></fig></tp:treatment-sec><tp:treatment-sec sec-type="description" id="SECID0E1CAE"><title>Description.</title><p><bold><italic>Form and color</italic></bold> (Fig. <xref ref-type="fig" rid="F2">2A–C</xref>). Length 4.1–4.4 mm width 2.4–2.7mm, oval, rather convex; elytra longer than wide. Dorsum black, with distinct greenish luster under lateral illumination, slightly iridescent, more vividly colored when alive. Maxillary palps yellow, with apex black; labial palpi yellow. Mentum and stipes light to reddish brown, paler than ventral face of head. Legs, epipleura, lateral margins of prosternum, and posterior margin of each ventrite light brown to dark reddish brown, with remainder of venter darker reddish brown. <bold><italic>Head.</italic></bold> Labrum, clypeus, and frons with both extremely fine and moderately coarse ground punctures, distance between punctures 0.5–4.0× as the width of 1 puncture. Systematic punctures on labrum moderately dense, forming a nearly continuous transverse row, with moderately long setae. Frons with an irregular row of systematic punctures mesad of each eye, bearing fine erect setae. Clypeus with a few very indistinct systematic punctures along anterolateral margins, slightly larger than surrounding ground punctures and bearing short setae. Antennae with scape subequal in length to antennomeres 2–5 combined; first two antennomeres of club subequal in length, and apical antennomere slightly longer than two preceding antennomeres combined. Maxillary palps short, subequal in length to the width of labrum; palpomere 2 slightly dilated, apical palpomere ca 1.3 as long as penultimate. Labial palpi ca 3/4 width of mentum. Mentum quadrate, anterior margin slightly convex, bearing very fine and scattered punctures. <bold><italic>Thorax.</italic></bold> Ground punctation on pronotum and elytra composed of extremely fine and moderately coarse punctures evenly mixed and distributed. Pronotal systematic punctures present, ca 1.5–2.0× size of ground punctation and set with a fine seta, sometimes partially blending with coarser ground punctures; anterior and posterior series each forming an irregular row. Lateral margins of pronotum set with a few sparsely distributed setiferous punctures. Pronotum with anterior and lateral marginal rims, posterior marginal rim absent. Posterolateral corners of pronotum evenly rounded. Prosternum moderately tectiform, with median carina along entire length but without distinct anteromedial tooth. Elytra without distinct rows of larger punctures, systematic punctures almost as coarse as coarser ground punctures, distinguished by the presence of fine, short setae; lateral margins of elytra not expanded outwards; elytra suture not raised. Pseudepipleura narrowed posteriorly. Mesoventral process with lateral extensions sloping evenly downward. Metaventrite posteromedially with an oval glabrous area, slightly longer than wide, length of glabrous area about 2/3 of the total length of metaventrite. Pro- and mesocoxae densely pubescent, without distinct spine-like setae. Ventral surface of profemora densely pubescent at basal 1/5, remainder scattered with fine punctures, interstices with fine microsculpture; meso- and metafemora glabrous, with coarse punctures and fine microsculpture. Protibiae with several spines on dorsal face. Fifth tarsomere of pro- and mesotarsus subequal in length to the preceding 4 tarsomeres combined. Fifth metatarsomere equal in length to second tarsomere. <bold><italic>Abdomen.</italic></bold> Abdominal ventrites 1–5 with uniform pubescence, longest setae about as long as the setae around the metaventral glabrous area. Fifth ventrite entire. <bold><italic>Aedeagus</italic></bold> (Fig. <xref ref-type="fig" rid="F2">2D</xref>). Phallobase parallel-sided to slightly arcuate at basal half, manubrium gradually narrowed at posterior 1/2 of phallobase and rounded posteriorly. Parameres slightly longer than phallobase, widest at the base and gradually narrowed, inner margin of paramere sinuate in dorsal view and distinctly curved subapically; apices broadly rounded. Median lobe almost as long as parameres, parallel-sided medially, and slightly widened at site of gonopore; gonopore triangular, situated apically, and with pointed anterior margin.</p></tp:treatment-sec><tp:treatment-sec sec-type="remarks" id="SECID0EZDAE"><title>Remarks.</title><p>This species is very similar to <italic><tp:taxon-name><tp:taxon-name-part taxon-name-part-type="genus" reg="Oocyclus">O.</tp:taxon-name-part><tp:taxon-name-part taxon-name-part-type="species" reg="bhutanicus">bhutanicus</tp:taxon-name-part></tp:taxon-name></italic> Satô, 1979, but can be easily distinguished by meso- and metafemora with fine microsculpture on intervals of punctures (vs lacking microsculpture in <italic><tp:taxon-name><tp:taxon-name-part taxon-name-part-type="genus" reg="Oocyclus">O.</tp:taxon-name-part><tp:taxon-name-part taxon-name-part-type="species" reg="bhutanicus">bhutanicus</tp:taxon-name-part></tp:taxon-name></italic>), aedeagus with median lobe as long as parameres and almost parallel-sided medially, slightly widened at level of gonopore (vs median lobe shorter than parameres and gradually narrowed from base to apex in <italic><tp:taxon-name><tp:taxon-name-part taxon-name-part-type="genus" reg="Oocyclus">O.</tp:taxon-name-part><tp:taxon-name-part taxon-name-part-type="species" reg="bhutanicus">bhutanicus</tp:taxon-name-part></tp:taxon-name></italic>), anterior margin of gonopore pointed (vs rounded in <italic><tp:taxon-name><tp:taxon-name-part taxon-name-part-type="genus" reg="Oocyclus">O.</tp:taxon-name-part><tp:taxon-name-part taxon-name-part-type="species" reg="bhutanicus">bhutanicus</tp:taxon-name-part></tp:taxon-name></italic>), and inner margin of paramere sinuate in dorsal view and distinctly curved subapically (vs inner margin of paramere almost straight in dorsal view in <italic><tp:taxon-name><tp:taxon-name-part taxon-name-part-type="genus" reg="Oocyclus">O.</tp:taxon-name-part><tp:taxon-name-part taxon-name-part-type="species" reg="bhutanicus">bhutanicus</tp:taxon-name-part></tp:taxon-name></italic>). This species also shares diagnostic features with <italic><tp:taxon-name><tp:taxon-name-part taxon-name-part-type="genus" reg="Oocyclus">O.</tp:taxon-name-part><tp:taxon-name-part taxon-name-part-type="species" reg="ximaensis">ximaensis</tp:taxon-name-part></tp:taxon-name></italic> sp. nov., but it can be distinguished from the latter by dorsum with distinct greenish luster under lateral illumination (vs greenish luster weaker in <italic><tp:taxon-name><tp:taxon-name-part taxon-name-part-type="genus" reg="Oocyclus">O.</tp:taxon-name-part><tp:taxon-name-part taxon-name-part-type="species" reg="ximaensis">ximaensis</tp:taxon-name-part></tp:taxon-name></italic>), meso- and metafemora with fine microsculpture (lacking microsculpture in <italic><tp:taxon-name><tp:taxon-name-part taxon-name-part-type="genus" reg="Oocyclus">O.</tp:taxon-name-part><tp:taxon-name-part taxon-name-part-type="species" reg="ximaensis">ximaensis</tp:taxon-name-part></tp:taxon-name></italic>), and aedeagus with median lobe almost parallel-sided medially, slightly widened at level of gonopore (vs median lobe gradually narrowed from base to apex in <italic><tp:taxon-name><tp:taxon-name-part taxon-name-part-type="genus" reg="Oocyclus">O.</tp:taxon-name-part><tp:taxon-name-part taxon-name-part-type="species" reg="ximaensis">ximaensis</tp:taxon-name-part></tp:taxon-name></italic>).</p></tp:treatment-sec><tp:treatment-sec sec-type="etymology" id="SECID0ECHAE"><title>Etymology.</title><p>Species name is combination of Latin <italic>latus</italic>, “wide”, and <italic>orificialis</italic>, “orifice”, referring to the widely open gonopore.</p></tp:treatment-sec><tp:treatment-sec sec-type="biology" id="SECID0EUHAE"><title>Biology.</title><p>This species was founding living on wet rock surface at the margins of a waterfall.</p></tp:treatment-sec><tp:treatment-sec sec-type="distribution" id="SECID0EZHAE"><title>Distribution.</title><p>(Fig. <xref ref-type="fig" rid="F9">9</xref>) China (Yunnan). Only known from type locality.</p></tp:treatment-sec><tp:treatment-sec><!--Section generated to contain objects referenced in tp:taxon-treatment.--><fig id="F6" position="float" orientation="portrait"><object-id xmlns:xlink="http://www.w3.org/1999/xlink" content-type="doi" xlink:type="simple">10.3897/zookeys.1205.123579.figure6</object-id><object-id xmlns:xlink="http://www.w3.org/1999/xlink" content-type="arpha" xlink:type="simple">E55E285B-77C8-517E-A1D4-69308D4B92A8</object-id><label>Figure 6.</label><caption><p>Dorsal view of Chinese <italic><tp:taxon-name><tp:taxon-name-part taxon-name-part-type="genus" reg="Oocyclus">Oocyclus</tp:taxon-name-part></tp:taxon-name></italic> spp. <bold>A</bold><italic><tp:taxon-name><tp:taxon-name-part taxon-name-part-type="genus" reg="Oocyclus">O.</tp:taxon-name-part><tp:taxon-name-part taxon-name-part-type="species" reg="extensus">extensus</tp:taxon-name-part></tp:taxon-name></italic> sp. nov. <bold>B</bold><italic><tp:taxon-name><tp:taxon-name-part taxon-name-part-type="genus" reg="Oocyclus">O.</tp:taxon-name-part><tp:taxon-name-part taxon-name-part-type="species" reg="magnificus">magnificus</tp:taxon-name-part></tp:taxon-name></italic> Hebauer &amp; Wang, 1998 <bold>C</bold><italic><tp:taxon-name><tp:taxon-name-part taxon-name-part-type="genus" reg="Oocyclus">O.</tp:taxon-name-part><tp:taxon-name-part taxon-name-part-type="species" reg="sumatrensis">sumatrensis</tp:taxon-name-part></tp:taxon-name></italic> Orchymont, 1932 <bold>D</bold><italic><tp:taxon-name><tp:taxon-name-part taxon-name-part-type="genus" reg="Oocyclus">O.</tp:taxon-name-part><tp:taxon-name-part taxon-name-part-type="species" reg="bhutanicus">bhutanicus</tp:taxon-name-part></tp:taxon-name></italic> Satô, 1979 <bold>E</bold><italic><tp:taxon-name><tp:taxon-name-part taxon-name-part-type="genus" reg="Oocyclus">O.</tp:taxon-name-part><tp:taxon-name-part taxon-name-part-type="species" reg="latiorificialis">latiorificialis</tp:taxon-name-part></tp:taxon-name></italic> sp. nov. <bold>F</bold><italic><tp:taxon-name><tp:taxon-name-part taxon-name-part-type="genus" reg="Oocyclus">O.</tp:taxon-name-part><tp:taxon-name-part taxon-name-part-type="species" reg="ximaensis">ximaensis</tp:taxon-name-part></tp:taxon-name></italic> sp. nov. <bold>G</bold><italic><tp:taxon-name><tp:taxon-name-part taxon-name-part-type="genus" reg="Oocyclus">O.</tp:taxon-name-part><tp:taxon-name-part taxon-name-part-type="species" reg="fikaceki">fikaceki</tp:taxon-name-part></tp:taxon-name></italic> Short &amp; Jia, 2011 <bold>H</bold><italic><tp:taxon-name><tp:taxon-name-part taxon-name-part-type="genus" reg="Oocyclus">O.</tp:taxon-name-part><tp:taxon-name-part taxon-name-part-type="species" reg="shorti">shorti</tp:taxon-name-part></tp:taxon-name></italic> Jia &amp; Maté, 2012 <bold>I</bold><italic><tp:taxon-name><tp:taxon-name-part taxon-name-part-type="genus" reg="Oocyclus">O.</tp:taxon-name-part><tp:taxon-name-part taxon-name-part-type="species" reg="dinghu">dinghu</tp:taxon-name-part></tp:taxon-name></italic> Short &amp; Jia, 2011. Scale bars: 1 mm.</p></caption><graphic xmlns:xlink="http://www.w3.org/1999/xlink" xlink:href="zookeys-1205-017_article-123579__-g006.jpg" position="float" orientation="portrait" xlink:type="simple" id="oo_1074377.jpg"><uri content-type="original_file" xlink:type="simple">https://binary.pensoft.net/fig/1074377</uri></graphic></fig><fig id="F7" position="float" orientation="portrait"><object-id xmlns:xlink="http://www.w3.org/1999/xlink" content-type="doi" xlink:type="simple">10.3897/zookeys.1205.123579.figure7</object-id><object-id xmlns:xlink="http://www.w3.org/1999/xlink" content-type="arpha" xlink:type="simple">33B24667-6243-52C4-A1C8-DDF421F36CCA</object-id><label>Figure 7.</label><caption><p>Lateral view of Chinese <italic><tp:taxon-name><tp:taxon-name-part taxon-name-part-type="genus" reg="Oocyclus">Oocyclus</tp:taxon-name-part></tp:taxon-name></italic> spp. <bold>A</bold><italic><tp:taxon-name><tp:taxon-name-part taxon-name-part-type="genus" reg="Oocyclus">O.</tp:taxon-name-part><tp:taxon-name-part taxon-name-part-type="species" reg="extensus">extensus</tp:taxon-name-part></tp:taxon-name></italic> sp. nov. <bold>B</bold><italic><tp:taxon-name><tp:taxon-name-part taxon-name-part-type="genus" reg="Oocyclus">O.</tp:taxon-name-part><tp:taxon-name-part taxon-name-part-type="species" reg="magnificus">magnificus</tp:taxon-name-part></tp:taxon-name></italic> Hebauer &amp; Wang, 1998 <bold>C</bold><italic><tp:taxon-name><tp:taxon-name-part taxon-name-part-type="genus" reg="Oocyclus">O.</tp:taxon-name-part><tp:taxon-name-part taxon-name-part-type="species" reg="sumatrensis">sumatrensis</tp:taxon-name-part></tp:taxon-name></italic> Orchymont, 1932 <bold>D</bold><italic><tp:taxon-name><tp:taxon-name-part taxon-name-part-type="genus" reg="Oocyclus">O.</tp:taxon-name-part><tp:taxon-name-part taxon-name-part-type="species" reg="bhutanicus">bhutanicus</tp:taxon-name-part></tp:taxon-name></italic> Satô, 1979 <bold>E</bold><italic><tp:taxon-name><tp:taxon-name-part taxon-name-part-type="genus" reg="Oocyclus">O.</tp:taxon-name-part><tp:taxon-name-part taxon-name-part-type="species" reg="latiorificialis">latiorificialis</tp:taxon-name-part></tp:taxon-name></italic> sp. nov. <bold>F</bold><italic><tp:taxon-name><tp:taxon-name-part taxon-name-part-type="genus" reg="Oocyclus">O.</tp:taxon-name-part><tp:taxon-name-part taxon-name-part-type="species" reg="ximaensis">ximaensis</tp:taxon-name-part></tp:taxon-name></italic> sp. nov. <bold>G</bold><italic><tp:taxon-name><tp:taxon-name-part taxon-name-part-type="genus" reg="Oocyclus">O.</tp:taxon-name-part><tp:taxon-name-part taxon-name-part-type="species" reg="fikaceki">fikaceki</tp:taxon-name-part></tp:taxon-name></italic> Short &amp; Jia, 2011 <bold>H</bold><italic><tp:taxon-name><tp:taxon-name-part taxon-name-part-type="genus" reg="Oocyclus">O.</tp:taxon-name-part><tp:taxon-name-part taxon-name-part-type="species" reg="shorti">shorti</tp:taxon-name-part></tp:taxon-name></italic> Jia &amp; Maté, 2012 <bold>I</bold><italic><tp:taxon-name><tp:taxon-name-part taxon-name-part-type="genus" reg="Oocyclus">O.</tp:taxon-name-part><tp:taxon-name-part taxon-name-part-type="species" reg="dinghu">dinghu</tp:taxon-name-part></tp:taxon-name></italic> Short &amp; Jia, 2011. Scale bars: 1 mm.</p></caption><graphic xmlns:xlink="http://www.w3.org/1999/xlink" xlink:href="zookeys-1205-017_article-123579__-g007.jpg" position="float" orientation="portrait" xlink:type="simple" id="oo_1074378.jpg"><uri content-type="original_file" xlink:type="simple">https://binary.pensoft.net/fig/1074378</uri></graphic></fig><fig id="F8" position="float" orientation="portrait"><object-id xmlns:xlink="http://www.w3.org/1999/xlink" content-type="doi" xlink:type="simple">10.3897/zookeys.1205.123579.figure8</object-id><object-id xmlns:xlink="http://www.w3.org/1999/xlink" content-type="arpha" xlink:type="simple">6193BE68-CDEC-55AA-A6FF-426D2388793E</object-id><label>Figure 8.</label><caption><p>Aedeagus of Chinese <italic><tp:taxon-name><tp:taxon-name-part taxon-name-part-type="genus" reg="Oocyclus">Oocyclus</tp:taxon-name-part></tp:taxon-name></italic> spp. (dorsal view) <bold>A</bold><italic><tp:taxon-name><tp:taxon-name-part taxon-name-part-type="genus" reg="Oocyclus">O.</tp:taxon-name-part><tp:taxon-name-part taxon-name-part-type="species" reg="extensus">extensus</tp:taxon-name-part></tp:taxon-name></italic> sp. nov. <bold>B</bold><italic><tp:taxon-name><tp:taxon-name-part taxon-name-part-type="genus" reg="Oocyclus">O.</tp:taxon-name-part><tp:taxon-name-part taxon-name-part-type="species" reg="magnificus">magnificus</tp:taxon-name-part></tp:taxon-name></italic> Hebauer &amp; Wang, 1998 <bold>C</bold><italic><tp:taxon-name><tp:taxon-name-part taxon-name-part-type="genus" reg="Oocyclus">O.</tp:taxon-name-part><tp:taxon-name-part taxon-name-part-type="species" reg="sumatrensis">sumatrensis</tp:taxon-name-part></tp:taxon-name></italic> Orchymont, 1932 <bold>D</bold><italic><tp:taxon-name><tp:taxon-name-part taxon-name-part-type="genus" reg="Oocyclus">O.</tp:taxon-name-part><tp:taxon-name-part taxon-name-part-type="species" reg="bhutanicus">bhutanicus</tp:taxon-name-part></tp:taxon-name></italic> Satô, 1979 <bold>E</bold><italic><tp:taxon-name><tp:taxon-name-part taxon-name-part-type="genus" reg="Oocyclus">O.</tp:taxon-name-part><tp:taxon-name-part taxon-name-part-type="species" reg="latiorificialis">latiorificialis</tp:taxon-name-part></tp:taxon-name></italic> sp. nov. <bold>F</bold><italic><tp:taxon-name><tp:taxon-name-part taxon-name-part-type="genus" reg="Oocyclus">O.</tp:taxon-name-part><tp:taxon-name-part taxon-name-part-type="species" reg="ximaensis">ximaensis</tp:taxon-name-part></tp:taxon-name></italic> sp. nov. <bold>G</bold><italic><tp:taxon-name><tp:taxon-name-part taxon-name-part-type="genus" reg="Oocyclus">O.</tp:taxon-name-part><tp:taxon-name-part taxon-name-part-type="species" reg="fikaceki">fikaceki</tp:taxon-name-part></tp:taxon-name></italic> Short &amp; Jia, 2011 <bold>H</bold><italic><tp:taxon-name><tp:taxon-name-part taxon-name-part-type="genus" reg="Oocyclus">O.</tp:taxon-name-part><tp:taxon-name-part taxon-name-part-type="species" reg="shorti">shorti</tp:taxon-name-part></tp:taxon-name></italic> Jia &amp; Maté, 2012 <bold>I</bold><italic><tp:taxon-name><tp:taxon-name-part taxon-name-part-type="genus" reg="Oocyclus">O.</tp:taxon-name-part><tp:taxon-name-part taxon-name-part-type="species" reg="dinghu">dinghu</tp:taxon-name-part></tp:taxon-name></italic> Short &amp; Jia, 2011. Scale bar: 0.5 mm.</p></caption><graphic xmlns:xlink="http://www.w3.org/1999/xlink" xlink:href="zookeys-1205-017_article-123579__-g008.jpg" position="float" orientation="portrait" xlink:type="simple" id="oo_1074379.jpg"><uri content-type="original_file" xlink:type="simple">https://binary.pensoft.net/fig/1074379</uri></graphic></fig><fig id="F9" position="float" orientation="portrait"><object-id xmlns:xlink="http://www.w3.org/1999/xlink" content-type="doi" xlink:type="simple">10.3897/zookeys.1205.123579.figure9</object-id><object-id xmlns:xlink="http://www.w3.org/1999/xlink" content-type="arpha" xlink:type="simple">2502143F-B8AF-5553-86FF-460F261FF4CF</object-id><label>Figure 9.</label><caption><p>Distribution maps of Chinese <italic><tp:taxon-name><tp:taxon-name-part taxon-name-part-type="genus" reg="Oocyclus">Oocyclus</tp:taxon-name-part></tp:taxon-name></italic> spp.</p></caption><graphic xmlns:xlink="http://www.w3.org/1999/xlink" xlink:href="zookeys-1205-017_article-123579__-g009.jpg" position="float" orientation="portrait" xlink:type="simple" id="oo_1074380.jpg"><uri content-type="original_file" xlink:type="simple">https://binary.pensoft.net/fig/1074380</uri></graphic></fig></tp:treatment-sec></tp:taxon-treatment>
