# Supplementary material for: ﻿Three new species of Oocyclus Sharp, 1882, with additional records from China (Coleoptera, Hydrophilidae, Laccobiini)
Source: Zookeys. 2024 Jun 19;1205:17–38. doi: 10.3897/zookeys.1205.123579 (PMC11208775; doi:10.3897/zookeys.1205.123579)
Supplement: XML Treatment for Oocyclus fikaceki [file zookeys.1205.123579-treatment6.xml]

<!DOCTYPE tp:taxon-treatment
  PUBLIC "-//TaxonX//DTD Taxonomic Treatment Publishing DTD v0 20100105//EN" "tax-treatment-NSO.dtd">
<tp:taxon-treatment xmlns:tp="http://www.plazi.org/taxpub"><tp:treatment-meta><kwd-group><label>Taxon classification</label><kwd>
                <named-content content-type="kingdom">Animalia</named-content>
              </kwd><kwd>
                <named-content content-type="order">Coleoptera</named-content>
              </kwd><kwd>
                <named-content content-type="family">Hydrophilidae</named-content>
              </kwd></kwd-group><mixed-citation publication-type="journal"><person-group><name><surname>Jia</surname><given-names>Feng-long</given-names></name><name><surname>Mai</surname><given-names>Zu-qi</given-names></name></person-group><article-title>﻿Three new species of <italic><tp:taxon-name><tp:taxon-name-part taxon-name-part-type="genus" reg="Oocyclus">Oocyclus</tp:taxon-name-part></tp:taxon-name></italic> Sharp, 1882, with additional records from China (<tp:taxon-name><tp:taxon-name-part taxon-name-part-type="order">Coleoptera</tp:taxon-name-part></tp:taxon-name>, <tp:taxon-name><tp:taxon-name-part taxon-name-part-type="family">Hydrophilidae</tp:taxon-name-part></tp:taxon-name>, <tp:taxon-name><tp:taxon-name-part taxon-name-part-type="tribe">Laccobiini</tp:taxon-name-part></tp:taxon-name>)</article-title><source>Zookeys</source><day>19</day><month>06</month><year>2024</year><volume>1205</volume><fpage>17</fpage><lpage>38</lpage><pub-id pub-id-type="doi">10.3897/zookeys.1205.123579</pub-id></mixed-citation></tp:treatment-meta><tp:nomenclature><label>﻿</label><tp:taxon-name>
              <object-id xmlns:xlink="http://www.w3.org/1999/xlink" content-type="arpha" xlink:type="simple">23A0CD0E-5893-552E-8021-3D555223E397</object-id>
              <tp:taxon-name-part taxon-name-part-type="genus" reg="Oocyclus">Oocyclus</tp:taxon-name-part>
              <tp:taxon-name-part taxon-name-part-type="species" reg="fikaceki">fikaceki</tp:taxon-name-part>
            </tp:taxon-name><tp:taxon-authority>Short &amp; Jia, 2011</tp:taxon-authority><xref ref-type="fig" rid="F6">Figs 6G</xref><xref ref-type="fig" rid="F7">, 7G</xref><xref ref-type="fig" rid="F8">, 8G</xref></tp:nomenclature><tp:treatment-sec sec-type="material" id="SECID0E1GAG"><title>New material examined.</title><p>China • <bold>Zhejiang</bold>: 2 ♂♂, 3 ♀♀, 14 unsexed spec.; Longquan, Fengyangshan Natural Reserve (龙泉凤阳山自然保护区), on wet rock, N.R. ca 1150m, <named-content xmlns:xlink="http://www.w3.org/1999/xlink" content-type="dwc:verbatimCoordinates" xlink:type="simple"><named-content content-type="geo-json" specific-use="{&#34;type&#34;:&#34;Point&#34;,&#34;coordinates&#34;:[119.198889,27.914167]}" id="NCID0EFHAG" xlink:type="simple">27°54′51″N, 119°11′56″E</named-content></named-content>, 2018.IV.28, Yin &amp; Miao.; <named-content xmlns:xlink="http://www.w3.org/1999/xlink" content-type="dwc:institutional_code" xlink:title="Sun Yat-sen University, Guangzhou, China" xlink:href="http://grbio.org/institution/national-sun-yat-sen-university-department-biological-sciences" xlink:type="simple">SYSU</named-content>. • <bold>Hubei</bold>: 2 ♂♂, 34 unsexed spec.; Dabieshan Mountian, Taohuachong mount (大别山脉桃花冲), <named-content xmlns:xlink="http://www.w3.org/1999/xlink" content-type="dwc:verbatimCoordinates" xlink:type="simple"><named-content content-type="geo-json" specific-use="{&#34;type&#34;:&#34;Point&#34;,&#34;coordinates&#34;:[116.028333,30.848333]}" id="NCID0EUHAG" xlink:type="simple">30°50.9′N, 116°1.7′E</named-content></named-content>, 2014.VI.25, Zhen-hua Liu leg.; <named-content xmlns:xlink="http://www.w3.org/1999/xlink" content-type="dwc:institutional_code" xlink:title="Sun Yat-sen University, Guangzhou, China" xlink:href="http://grbio.org/institution/national-sun-yat-sen-university-department-biological-sciences" xlink:type="simple">SYSU</named-content>. • <bold>Hunan</bold>: 3 ♂♂, 6 ♀♀, 427 unsexed spec.; Zhuzhou Prefecture, Yanling County, Taoyuandong Natural Reserve, Zhulian waterfall (株洲市炎陵县桃源洞珠帘瀑布), 2014.V.26,Xiao-hua Chen, Ren-chao Lin &amp; Chang Pan leg.; <named-content xmlns:xlink="http://www.w3.org/1999/xlink" content-type="dwc:institutional_code" xlink:title="Sun Yat-sen University, Guangzhou, China" xlink:href="http://grbio.org/institution/national-sun-yat-sen-university-department-biological-sciences" xlink:type="simple">SYSU</named-content>. • 168 unsexed spec.; Guidong County, Bamianshan Natural Reserve (桂东县八面山自然保护区),<named-content xmlns:xlink="http://www.w3.org/1999/xlink" content-type="dwc:verbatimCoordinates" xlink:type="simple"><named-content content-type="geo-json" specific-use="{&#34;type&#34;:&#34;Point&#34;,&#34;coordinates&#34;:[113.710278,25.972500]}" id="NCID0EIIAG" xlink:type="simple">25°58′21″N, 113°42′37″E</named-content></named-content>, 973m, 2015.VI.15, Ren-chao Lin &amp; Yu-dan Tang leg.; <named-content xmlns:xlink="http://www.w3.org/1999/xlink" content-type="dwc:institutional_code" xlink:title="Sun Yat-sen University, Guangzhou, China" xlink:href="http://grbio.org/institution/national-sun-yat-sen-university-department-biological-sciences" xlink:type="simple">SYSU</named-content>. • 30 unsexed spec.; Guzhang County, Gaowangjie National Natural Reserve (古丈县高望界国家自然保护区), <named-content xmlns:xlink="http://www.w3.org/1999/xlink" content-type="dwc:verbatimCoordinates" xlink:type="simple"><named-content content-type="geo-json" specific-use="{&#34;type&#34;:&#34;Point&#34;,&#34;coordinates&#34;:[110.059583,28.498300]}" id="NCID0EVIAG" xlink:type="simple">28°29.898′N, 110°3.575′E</named-content></named-content>, 1053m, 2017.VI.21, Feng-long Jia leg.; <named-content xmlns:xlink="http://www.w3.org/1999/xlink" content-type="dwc:institutional_code" xlink:title="Sun Yat-sen University, Guangzhou, China" xlink:href="http://grbio.org/institution/national-sun-yat-sen-university-department-biological-sciences" xlink:type="simple">SYSU</named-content>. • 23 unsexed spec.; Huaihua Prefecture, Mayang County, Lancun (怀化麻阳县兰村乡), <named-content xmlns:xlink="http://www.w3.org/1999/xlink" content-type="dwc:verbatimCoordinates" xlink:type="simple"><named-content content-type="geo-json" specific-use="{&#34;type&#34;:&#34;Point&#34;,&#34;coordinates&#34;:[109.864167,27.771667]}" id="NCID0ECJAG" xlink:type="simple">27°46′18″N, 109°51′51″E</named-content></named-content>, 2017.VIII.14, Wei-cai Xie &amp; Shi-shuai Wang leg.; <named-content xmlns:xlink="http://www.w3.org/1999/xlink" content-type="dwc:institutional_code" xlink:title="Sun Yat-sen University, Guangzhou, China" xlink:href="http://grbio.org/institution/national-sun-yat-sen-university-department-biological-sciences" xlink:type="simple">SYSU</named-content>. • <bold>Jiangxi</bold>: 32 unsexed spec.; Jing’an County, Daqishan forest farm (静安县大杞山林场), <named-content xmlns:xlink="http://www.w3.org/1999/xlink" content-type="dwc:verbatimCoordinates" xlink:type="simple"><named-content content-type="geo-json" specific-use="{&#34;type&#34;:&#34;Point&#34;,&#34;coordinates&#34;:[115.070000,28.670000]}" id="NCID0ERJAG" xlink:type="simple">28.67°N, 115.07°E</named-content></named-content>, 350m, 2014.VII.16, Ren-chao Lin leg.; <named-content xmlns:xlink="http://www.w3.org/1999/xlink" content-type="dwc:institutional_code" xlink:title="Sun Yat-sen University, Guangzhou, China" xlink:href="http://grbio.org/institution/national-sun-yat-sen-university-department-biological-sciences" xlink:type="simple">SYSU</named-content>. • 1 ♂; Jing’an County, Sanzhaolun, Baishuidong scenic area (静安县三爪仑乡白水洞景区), <named-content xmlns:xlink="http://www.w3.org/1999/xlink" content-type="dwc:verbatimCoordinates" xlink:type="simple"><named-content content-type="geo-json" specific-use="{&#34;type&#34;:&#34;Point&#34;,&#34;coordinates&#34;:[115.110000,29.040000]}" id="NCID0E5JAG" xlink:type="simple">29.04°N, 115.11°E</named-content></named-content>, 660m, 2014.VII.22, Ren-chao Lin leg.; <named-content xmlns:xlink="http://www.w3.org/1999/xlink" content-type="dwc:institutional_code" xlink:title="Sun Yat-sen University, Guangzhou, China" xlink:href="http://grbio.org/institution/national-sun-yat-sen-university-department-biological-sciences" xlink:type="simple">SYSU</named-content>. • 5 unsexed spec., Anfu County, Wugongshan (安福县武功山), <named-content xmlns:xlink="http://www.w3.org/1999/xlink" content-type="dwc:verbatimCoordinates" xlink:type="simple"><named-content content-type="geo-json" specific-use="{&#34;type&#34;:&#34;Point&#34;,&#34;coordinates&#34;:[114.230000,27.330000]}" id="NCID0ELKAG" xlink:type="simple">27.33°N, 114.23°E</named-content></named-content>, 400m, 2014.VII.24; <named-content xmlns:xlink="http://www.w3.org/1999/xlink" content-type="dwc:institutional_code" xlink:title="Sun Yat-sen University, Guangzhou, China" xlink:href="http://grbio.org/institution/national-sun-yat-sen-university-department-biological-sciences" xlink:type="simple">SYSU</named-content>. • 1 unsexed spec.; Jing’an County, Guanyinyan (静安县观音岩), <named-content xmlns:xlink="http://www.w3.org/1999/xlink" content-type="dwc:verbatimCoordinates" xlink:type="simple"><named-content content-type="geo-json" specific-use="{&#34;type&#34;:&#34;Point&#34;,&#34;coordinates&#34;:[115.140000,29.040000]}" id="NCID0EYKAG" xlink:type="simple">29.04°N, 115.14°E</named-content></named-content>, 690m, 2014.VII.20, Ren-chao Lin; <named-content xmlns:xlink="http://www.w3.org/1999/xlink" content-type="dwc:institutional_code" xlink:title="Sun Yat-sen University, Guangzhou, China" xlink:href="http://grbio.org/institution/national-sun-yat-sen-university-department-biological-sciences" xlink:type="simple">SYSU</named-content>.</p></tp:treatment-sec><tp:treatment-sec sec-type="distribution" id="SECID0ECLAG"><title>Distribution.</title><p>(Fig. <xref ref-type="fig" rid="F9">9</xref>) China (Fujian, Guangdong, Hubei, Hunan, Jiangxi, Zhejiang). <bold>Newly recorded from Hubei, Hunan, and Zhenjiang</bold>.</p></tp:treatment-sec><tp:treatment-sec><!--Section generated to contain objects referenced in tp:taxon-treatment.--><fig id="F6" position="float" orientation="portrait"><object-id xmlns:xlink="http://www.w3.org/1999/xlink" content-type="doi" xlink:type="simple">10.3897/zookeys.1205.123579.figure6</object-id><object-id xmlns:xlink="http://www.w3.org/1999/xlink" content-type="arpha" xlink:type="simple">E55E285B-77C8-517E-A1D4-69308D4B92A8</object-id><label>Figure 6.</label><caption><p>Dorsal view of Chinese <italic><tp:taxon-name><tp:taxon-name-part taxon-name-part-type="genus" reg="Oocyclus">Oocyclus</tp:taxon-name-part></tp:taxon-name></italic> spp. <bold>A</bold><italic><tp:taxon-name><tp:taxon-name-part taxon-name-part-type="genus" reg="Oocyclus">O.</tp:taxon-name-part><tp:taxon-name-part taxon-name-part-type="species" reg="extensus">extensus</tp:taxon-name-part></tp:taxon-name></italic> sp. nov. <bold>B</bold><italic><tp:taxon-name><tp:taxon-name-part taxon-name-part-type="genus" reg="Oocyclus">O.</tp:taxon-name-part><tp:taxon-name-part taxon-name-part-type="species" reg="magnificus">magnificus</tp:taxon-name-part></tp:taxon-name></italic> Hebauer &amp; Wang, 1998 <bold>C</bold><italic><tp:taxon-name><tp:taxon-name-part taxon-name-part-type="genus" reg="Oocyclus">O.</tp:taxon-name-part><tp:taxon-name-part taxon-name-part-type="species" reg="sumatrensis">sumatrensis</tp:taxon-name-part></tp:taxon-name></italic> Orchymont, 1932 <bold>D</bold><italic><tp:taxon-name><tp:taxon-name-part taxon-name-part-type="genus" reg="Oocyclus">O.</tp:taxon-name-part><tp:taxon-name-part taxon-name-part-type="species" reg="bhutanicus">bhutanicus</tp:taxon-name-part></tp:taxon-name></italic> Satô, 1979 <bold>E</bold><italic><tp:taxon-name><tp:taxon-name-part taxon-name-part-type="genus" reg="Oocyclus">O.</tp:taxon-name-part><tp:taxon-name-part taxon-name-part-type="species" reg="latiorificialis">latiorificialis</tp:taxon-name-part></tp:taxon-name></italic> sp. nov. <bold>F</bold><italic><tp:taxon-name><tp:taxon-name-part taxon-name-part-type="genus" reg="Oocyclus">O.</tp:taxon-name-part><tp:taxon-name-part taxon-name-part-type="species" reg="ximaensis">ximaensis</tp:taxon-name-part></tp:taxon-name></italic> sp. nov. <bold>G</bold><italic><tp:taxon-name><tp:taxon-name-part taxon-name-part-type="genus" reg="Oocyclus">O.</tp:taxon-name-part><tp:taxon-name-part taxon-name-part-type="species" reg="fikaceki">fikaceki</tp:taxon-name-part></tp:taxon-name></italic> Short &amp; Jia, 2011 <bold>H</bold><italic><tp:taxon-name><tp:taxon-name-part taxon-name-part-type="genus" reg="Oocyclus">O.</tp:taxon-name-part><tp:taxon-name-part taxon-name-part-type="species" reg="shorti">shorti</tp:taxon-name-part></tp:taxon-name></italic> Jia &amp; Maté, 2012 <bold>I</bold><italic><tp:taxon-name><tp:taxon-name-part taxon-name-part-type="genus" reg="Oocyclus">O.</tp:taxon-name-part><tp:taxon-name-part taxon-name-part-type="species" reg="dinghu">dinghu</tp:taxon-name-part></tp:taxon-name></italic> Short &amp; Jia, 2011. Scale bars: 1 mm.</p></caption><graphic xmlns:xlink="http://www.w3.org/1999/xlink" xlink:href="zookeys-1205-017_article-123579__-g006.jpg" position="float" orientation="portrait" xlink:type="simple" id="oo_1074377.jpg"><uri content-type="original_file" xlink:type="simple">https://binary.pensoft.net/fig/1074377</uri></graphic></fig><fig id="F7" position="float" orientation="portrait"><object-id xmlns:xlink="http://www.w3.org/1999/xlink" content-type="doi" xlink:type="simple">10.3897/zookeys.1205.123579.figure7</object-id><object-id xmlns:xlink="http://www.w3.org/1999/xlink" content-type="arpha" xlink:type="simple">33B24667-6243-52C4-A1C8-DDF421F36CCA</object-id><label>Figure 7.</label><caption><p>Lateral view of Chinese <italic><tp:taxon-name><tp:taxon-name-part taxon-name-part-type="genus" reg="Oocyclus">Oocyclus</tp:taxon-name-part></tp:taxon-name></italic> spp. <bold>A</bold><italic><tp:taxon-name><tp:taxon-name-part taxon-name-part-type="genus" reg="Oocyclus">O.</tp:taxon-name-part><tp:taxon-name-part taxon-name-part-type="species" reg="extensus">extensus</tp:taxon-name-part></tp:taxon-name></italic> sp. nov. <bold>B</bold><italic><tp:taxon-name><tp:taxon-name-part taxon-name-part-type="genus" reg="Oocyclus">O.</tp:taxon-name-part><tp:taxon-name-part taxon-name-part-type="species" reg="magnificus">magnificus</tp:taxon-name-part></tp:taxon-name></italic> Hebauer &amp; Wang, 1998 <bold>C</bold><italic><tp:taxon-name><tp:taxon-name-part taxon-name-part-type="genus" reg="Oocyclus">O.</tp:taxon-name-part><tp:taxon-name-part taxon-name-part-type="species" reg="sumatrensis">sumatrensis</tp:taxon-name-part></tp:taxon-name></italic> Orchymont, 1932 <bold>D</bold><italic><tp:taxon-name><tp:taxon-name-part taxon-name-part-type="genus" reg="Oocyclus">O.</tp:taxon-name-part><tp:taxon-name-part taxon-name-part-type="species" reg="bhutanicus">bhutanicus</tp:taxon-name-part></tp:taxon-name></italic> Satô, 1979 <bold>E</bold><italic><tp:taxon-name><tp:taxon-name-part taxon-name-part-type="genus" reg="Oocyclus">O.</tp:taxon-name-part><tp:taxon-name-part taxon-name-part-type="species" reg="latiorificialis">latiorificialis</tp:taxon-name-part></tp:taxon-name></italic> sp. nov. <bold>F</bold><italic><tp:taxon-name><tp:taxon-name-part taxon-name-part-type="genus" reg="Oocyclus">O.</tp:taxon-name-part><tp:taxon-name-part taxon-name-part-type="species" reg="ximaensis">ximaensis</tp:taxon-name-part></tp:taxon-name></italic> sp. nov. <bold>G</bold><italic><tp:taxon-name><tp:taxon-name-part taxon-name-part-type="genus" reg="Oocyclus">O.</tp:taxon-name-part><tp:taxon-name-part taxon-name-part-type="species" reg="fikaceki">fikaceki</tp:taxon-name-part></tp:taxon-name></italic> Short &amp; Jia, 2011 <bold>H</bold><italic><tp:taxon-name><tp:taxon-name-part taxon-name-part-type="genus" reg="Oocyclus">O.</tp:taxon-name-part><tp:taxon-name-part taxon-name-part-type="species" reg="shorti">shorti</tp:taxon-name-part></tp:taxon-name></italic> Jia &amp; Maté, 2012 <bold>I</bold><italic><tp:taxon-name><tp:taxon-name-part taxon-name-part-type="genus" reg="Oocyclus">O.</tp:taxon-name-part><tp:taxon-name-part taxon-name-part-type="species" reg="dinghu">dinghu</tp:taxon-name-part></tp:taxon-name></italic> Short &amp; Jia, 2011. Scale bars: 1 mm.</p></caption><graphic xmlns:xlink="http://www.w3.org/1999/xlink" xlink:href="zookeys-1205-017_article-123579__-g007.jpg" position="float" orientation="portrait" xlink:type="simple" id="oo_1074378.jpg"><uri content-type="original_file" xlink:type="simple">https://binary.pensoft.net/fig/1074378</uri></graphic></fig><fig id="F8" position="float" orientation="portrait"><object-id xmlns:xlink="http://www.w3.org/1999/xlink" content-type="doi" xlink:type="simple">10.3897/zookeys.1205.123579.figure8</object-id><object-id xmlns:xlink="http://www.w3.org/1999/xlink" content-type="arpha" xlink:type="simple">6193BE68-CDEC-55AA-A6FF-426D2388793E</object-id><label>Figure 8.</label><caption><p>Aedeagus of Chinese <italic><tp:taxon-name><tp:taxon-name-part taxon-name-part-type="genus" reg="Oocyclus">Oocyclus</tp:taxon-name-part></tp:taxon-name></italic> spp. (dorsal view) <bold>A</bold><italic><tp:taxon-name><tp:taxon-name-part taxon-name-part-type="genus" reg="Oocyclus">O.</tp:taxon-name-part><tp:taxon-name-part taxon-name-part-type="species" reg="extensus">extensus</tp:taxon-name-part></tp:taxon-name></italic> sp. nov. <bold>B</bold><italic><tp:taxon-name><tp:taxon-name-part taxon-name-part-type="genus" reg="Oocyclus">O.</tp:taxon-name-part><tp:taxon-name-part taxon-name-part-type="species" reg="magnificus">magnificus</tp:taxon-name-part></tp:taxon-name></italic> Hebauer &amp; Wang, 1998 <bold>C</bold><italic><tp:taxon-name><tp:taxon-name-part taxon-name-part-type="genus" reg="Oocyclus">O.</tp:taxon-name-part><tp:taxon-name-part taxon-name-part-type="species" reg="sumatrensis">sumatrensis</tp:taxon-name-part></tp:taxon-name></italic> Orchymont, 1932 <bold>D</bold><italic><tp:taxon-name><tp:taxon-name-part taxon-name-part-type="genus" reg="Oocyclus">O.</tp:taxon-name-part><tp:taxon-name-part taxon-name-part-type="species" reg="bhutanicus">bhutanicus</tp:taxon-name-part></tp:taxon-name></italic> Satô, 1979 <bold>E</bold><italic><tp:taxon-name><tp:taxon-name-part taxon-name-part-type="genus" reg="Oocyclus">O.</tp:taxon-name-part><tp:taxon-name-part taxon-name-part-type="species" reg="latiorificialis">latiorificialis</tp:taxon-name-part></tp:taxon-name></italic> sp. nov. <bold>F</bold><italic><tp:taxon-name><tp:taxon-name-part taxon-name-part-type="genus" reg="Oocyclus">O.</tp:taxon-name-part><tp:taxon-name-part taxon-name-part-type="species" reg="ximaensis">ximaensis</tp:taxon-name-part></tp:taxon-name></italic> sp. nov. <bold>G</bold><italic><tp:taxon-name><tp:taxon-name-part taxon-name-part-type="genus" reg="Oocyclus">O.</tp:taxon-name-part><tp:taxon-name-part taxon-name-part-type="species" reg="fikaceki">fikaceki</tp:taxon-name-part></tp:taxon-name></italic> Short &amp; Jia, 2011 <bold>H</bold><italic><tp:taxon-name><tp:taxon-name-part taxon-name-part-type="genus" reg="Oocyclus">O.</tp:taxon-name-part><tp:taxon-name-part taxon-name-part-type="species" reg="shorti">shorti</tp:taxon-name-part></tp:taxon-name></italic> Jia &amp; Maté, 2012 <bold>I</bold><italic><tp:taxon-name><tp:taxon-name-part taxon-name-part-type="genus" reg="Oocyclus">O.</tp:taxon-name-part><tp:taxon-name-part taxon-name-part-type="species" reg="dinghu">dinghu</tp:taxon-name-part></tp:taxon-name></italic> Short &amp; Jia, 2011. Scale bar: 0.5 mm.</p></caption><graphic xmlns:xlink="http://www.w3.org/1999/xlink" xlink:href="zookeys-1205-017_article-123579__-g008.jpg" position="float" orientation="portrait" xlink:type="simple" id="oo_1074379.jpg"><uri content-type="original_file" xlink:type="simple">https://binary.pensoft.net/fig/1074379</uri></graphic></fig><fig id="F9" position="float" orientation="portrait"><object-id xmlns:xlink="http://www.w3.org/1999/xlink" content-type="doi" xlink:type="simple">10.3897/zookeys.1205.123579.figure9</object-id><object-id xmlns:xlink="http://www.w3.org/1999/xlink" content-type="arpha" xlink:type="simple">2502143F-B8AF-5553-86FF-460F261FF4CF</object-id><label>Figure 9.</label><caption><p>Distribution maps of Chinese <italic><tp:taxon-name><tp:taxon-name-part taxon-name-part-type="genus" reg="Oocyclus">Oocyclus</tp:taxon-name-part></tp:taxon-name></italic> spp.</p></caption><graphic xmlns:xlink="http://www.w3.org/1999/xlink" xlink:href="zookeys-1205-017_article-123579__-g009.jpg" position="float" orientation="portrait" xlink:type="simple" id="oo_1074380.jpg"><uri content-type="original_file" xlink:type="simple">https://binary.pensoft.net/fig/1074380</uri></graphic></fig></tp:treatment-sec></tp:taxon-treatment>
