# Supplementary material for: ﻿Three new species of Oocyclus Sharp, 1882, with additional records from China (Coleoptera, Hydrophilidae, Laccobiini)
Source: Zookeys. 2024 Jun 19;1205:17–38. doi: 10.3897/zookeys.1205.123579 (PMC11208775; doi:10.3897/zookeys.1205.123579)
Supplement: XML Treatment for Oocyclus magnificus [file zookeys.1205.123579-treatment7.xml]

<!DOCTYPE tp:taxon-treatment
  PUBLIC "-//TaxonX//DTD Taxonomic Treatment Publishing DTD v0 20100105//EN" "tax-treatment-NSO.dtd">
<tp:taxon-treatment xmlns:tp="http://www.plazi.org/taxpub"><tp:treatment-meta><kwd-group><label>Taxon classification</label><kwd>
                <named-content content-type="kingdom">Animalia</named-content>
              </kwd><kwd>
                <named-content content-type="order">Coleoptera</named-content>
              </kwd><kwd>
                <named-content content-type="family">Hydrophilidae</named-content>
              </kwd></kwd-group><mixed-citation publication-type="journal"><person-group><name><surname>Jia</surname><given-names>Feng-long</given-names></name><name><surname>Mai</surname><given-names>Zu-qi</given-names></name></person-group><article-title>﻿Three new species of <italic><tp:taxon-name><tp:taxon-name-part taxon-name-part-type="genus" reg="Oocyclus">Oocyclus</tp:taxon-name-part></tp:taxon-name></italic> Sharp, 1882, with additional records from China (<tp:taxon-name><tp:taxon-name-part taxon-name-part-type="order">Coleoptera</tp:taxon-name-part></tp:taxon-name>, <tp:taxon-name><tp:taxon-name-part taxon-name-part-type="family">Hydrophilidae</tp:taxon-name-part></tp:taxon-name>, <tp:taxon-name><tp:taxon-name-part taxon-name-part-type="tribe">Laccobiini</tp:taxon-name-part></tp:taxon-name>)</article-title><source>Zookeys</source><day>19</day><month>06</month><year>2024</year><volume>1205</volume><fpage>17</fpage><lpage>38</lpage><pub-id pub-id-type="doi">10.3897/zookeys.1205.123579</pub-id></mixed-citation></tp:treatment-meta><tp:nomenclature><label>﻿</label><tp:taxon-name>
              <object-id xmlns:xlink="http://www.w3.org/1999/xlink" content-type="arpha" xlink:type="simple">87A0F08B-E20F-51A7-B6EB-59AE62164EFA</object-id>
              <tp:taxon-name-part taxon-name-part-type="genus" reg="Oocyclus">Oocyclus</tp:taxon-name-part>
              <tp:taxon-name-part taxon-name-part-type="species" reg="magnificus">magnificus</tp:taxon-name-part>
            </tp:taxon-name><tp:taxon-authority>Hebauer &amp; Wang, 1998</tp:taxon-authority><xref ref-type="fig" rid="F6">Figs 6B 7B, 8B</xref></tp:nomenclature><tp:treatment-sec sec-type="material" id="SECID0EYMAG"><title>New material examined.</title><p>3 ♂♂, 4 ♀♀; China • Taiwan, Taidong, Hairui, Lidao village (台东海瑞乡利稻), 1000m, 2017.V.13, Wen-yi Zhou leg.; <named-content xmlns:xlink="http://www.w3.org/1999/xlink" content-type="dwc:institutional_code" xlink:title="Sun Yat-sen University, Guangzhou, China" xlink:href="http://grbio.org/institution/national-sun-yat-sen-university-department-biological-sciences" xlink:type="simple">SYSU</named-content>. MZPC0050 to 0056. • 2 ♂♂, 1 ♀, 10 unsexed spec.; China • Taiwan, Lala Shan Mt. (between Fuxing town, Taoyuan County and Wulai town, Taibei County) (拉拉山,桃园县复兴镇和台北县乌来镇之间), 2006.IV.26, Living leg.; <named-content xmlns:xlink="http://www.w3.org/1999/xlink" content-type="dwc:institutional_code" xlink:title="Sun Yat-sen University, Guangzhou, China" xlink:href="http://grbio.org/institution/national-sun-yat-sen-university-department-biological-sciences" xlink:type="simple">SYSU</named-content>.</p></tp:treatment-sec><tp:treatment-sec sec-type="distribution" id="SECID0EINAG"><title>Distribution.</title><p>(Fig. <xref ref-type="fig" rid="F9">9</xref>) China (Taiwan).</p></tp:treatment-sec><tp:treatment-sec><!--Section generated to contain objects referenced in tp:taxon-treatment.--><fig id="F6" position="float" orientation="portrait"><object-id xmlns:xlink="http://www.w3.org/1999/xlink" content-type="doi" xlink:type="simple">10.3897/zookeys.1205.123579.figure6</object-id><object-id xmlns:xlink="http://www.w3.org/1999/xlink" content-type="arpha" xlink:type="simple">E55E285B-77C8-517E-A1D4-69308D4B92A8</object-id><label>Figure 6.</label><caption><p>Dorsal view of Chinese <italic><tp:taxon-name><tp:taxon-name-part taxon-name-part-type="genus" reg="Oocyclus">Oocyclus</tp:taxon-name-part></tp:taxon-name></italic> spp. <bold>A</bold><italic><tp:taxon-name><tp:taxon-name-part taxon-name-part-type="genus" reg="Oocyclus">O.</tp:taxon-name-part><tp:taxon-name-part taxon-name-part-type="species" reg="extensus">extensus</tp:taxon-name-part></tp:taxon-name></italic> sp. nov. <bold>B</bold><italic><tp:taxon-name><tp:taxon-name-part taxon-name-part-type="genus" reg="Oocyclus">O.</tp:taxon-name-part><tp:taxon-name-part taxon-name-part-type="species" reg="magnificus">magnificus</tp:taxon-name-part></tp:taxon-name></italic> Hebauer &amp; Wang, 1998 <bold>C</bold><italic><tp:taxon-name><tp:taxon-name-part taxon-name-part-type="genus" reg="Oocyclus">O.</tp:taxon-name-part><tp:taxon-name-part taxon-name-part-type="species" reg="sumatrensis">sumatrensis</tp:taxon-name-part></tp:taxon-name></italic> Orchymont, 1932 <bold>D</bold><italic><tp:taxon-name><tp:taxon-name-part taxon-name-part-type="genus" reg="Oocyclus">O.</tp:taxon-name-part><tp:taxon-name-part taxon-name-part-type="species" reg="bhutanicus">bhutanicus</tp:taxon-name-part></tp:taxon-name></italic> Satô, 1979 <bold>E</bold><italic><tp:taxon-name><tp:taxon-name-part taxon-name-part-type="genus" reg="Oocyclus">O.</tp:taxon-name-part><tp:taxon-name-part taxon-name-part-type="species" reg="latiorificialis">latiorificialis</tp:taxon-name-part></tp:taxon-name></italic> sp. nov. <bold>F</bold><italic><tp:taxon-name><tp:taxon-name-part taxon-name-part-type="genus" reg="Oocyclus">O.</tp:taxon-name-part><tp:taxon-name-part taxon-name-part-type="species" reg="ximaensis">ximaensis</tp:taxon-name-part></tp:taxon-name></italic> sp. nov. <bold>G</bold><italic><tp:taxon-name><tp:taxon-name-part taxon-name-part-type="genus" reg="Oocyclus">O.</tp:taxon-name-part><tp:taxon-name-part taxon-name-part-type="species" reg="fikaceki">fikaceki</tp:taxon-name-part></tp:taxon-name></italic> Short &amp; Jia, 2011 <bold>H</bold><italic><tp:taxon-name><tp:taxon-name-part taxon-name-part-type="genus" reg="Oocyclus">O.</tp:taxon-name-part><tp:taxon-name-part taxon-name-part-type="species" reg="shorti">shorti</tp:taxon-name-part></tp:taxon-name></italic> Jia &amp; Maté, 2012 <bold>I</bold><italic><tp:taxon-name><tp:taxon-name-part taxon-name-part-type="genus" reg="Oocyclus">O.</tp:taxon-name-part><tp:taxon-name-part taxon-name-part-type="species" reg="dinghu">dinghu</tp:taxon-name-part></tp:taxon-name></italic> Short &amp; Jia, 2011. Scale bars: 1 mm.</p></caption><graphic xmlns:xlink="http://www.w3.org/1999/xlink" xlink:href="zookeys-1205-017_article-123579__-g006.jpg" position="float" orientation="portrait" xlink:type="simple" id="oo_1074377.jpg"><uri content-type="original_file" xlink:type="simple">https://binary.pensoft.net/fig/1074377</uri></graphic></fig><fig id="F9" position="float" orientation="portrait"><object-id xmlns:xlink="http://www.w3.org/1999/xlink" content-type="doi" xlink:type="simple">10.3897/zookeys.1205.123579.figure9</object-id><object-id xmlns:xlink="http://www.w3.org/1999/xlink" content-type="arpha" xlink:type="simple">2502143F-B8AF-5553-86FF-460F261FF4CF</object-id><label>Figure 9.</label><caption><p>Distribution maps of Chinese <italic><tp:taxon-name><tp:taxon-name-part taxon-name-part-type="genus" reg="Oocyclus">Oocyclus</tp:taxon-name-part></tp:taxon-name></italic> spp.</p></caption><graphic xmlns:xlink="http://www.w3.org/1999/xlink" xlink:href="zookeys-1205-017_article-123579__-g009.jpg" position="float" orientation="portrait" xlink:type="simple" id="oo_1074380.jpg"><uri content-type="original_file" xlink:type="simple">https://binary.pensoft.net/fig/1074380</uri></graphic></fig></tp:treatment-sec></tp:taxon-treatment>
