# Supplementary material for: ﻿Three new species of Oocyclus Sharp, 1882, with additional records from China (Coleoptera, Hydrophilidae, Laccobiini)
Source: Zookeys. 2024 Jun 19;1205:17–38. doi: 10.3897/zookeys.1205.123579 (PMC11208775; doi:10.3897/zookeys.1205.123579)
Supplement: XML Treatment for Oocyclus shorti [file zookeys.1205.123579-treatment8.xml]

<!DOCTYPE tp:taxon-treatment
  PUBLIC "-//TaxonX//DTD Taxonomic Treatment Publishing DTD v0 20100105//EN" "tax-treatment-NSO.dtd">
<tp:taxon-treatment xmlns:tp="http://www.plazi.org/taxpub"><tp:treatment-meta><kwd-group><label>Taxon classification</label><kwd>
                <named-content content-type="kingdom">Animalia</named-content>
              </kwd><kwd>
                <named-content content-type="order">Coleoptera</named-content>
              </kwd><kwd>
                <named-content content-type="family">Hydrophilidae</named-content>
              </kwd></kwd-group><mixed-citation publication-type="journal"><person-group><name><surname>Jia</surname><given-names>Feng-long</given-names></name><name><surname>Mai</surname><given-names>Zu-qi</given-names></name></person-group><article-title>﻿Three new species of <italic><tp:taxon-name><tp:taxon-name-part taxon-name-part-type="genus" reg="Oocyclus">Oocyclus</tp:taxon-name-part></tp:taxon-name></italic> Sharp, 1882, with additional records from China (<tp:taxon-name><tp:taxon-name-part taxon-name-part-type="order">Coleoptera</tp:taxon-name-part></tp:taxon-name>, <tp:taxon-name><tp:taxon-name-part taxon-name-part-type="family">Hydrophilidae</tp:taxon-name-part></tp:taxon-name>, <tp:taxon-name><tp:taxon-name-part taxon-name-part-type="tribe">Laccobiini</tp:taxon-name-part></tp:taxon-name>)</article-title><source>Zookeys</source><day>19</day><month>06</month><year>2024</year><volume>1205</volume><fpage>17</fpage><lpage>38</lpage><pub-id pub-id-type="doi">10.3897/zookeys.1205.123579</pub-id></mixed-citation></tp:treatment-meta><tp:nomenclature><label>﻿</label><tp:taxon-name>
              <object-id xmlns:xlink="http://www.w3.org/1999/xlink" content-type="arpha" xlink:type="simple">27AA6452-A03C-55CA-B6D1-5E5A467EA612</object-id>
              <tp:taxon-name-part taxon-name-part-type="genus" reg="Oocyclus">Oocyclus</tp:taxon-name-part>
              <tp:taxon-name-part taxon-name-part-type="species" reg="shorti">shorti</tp:taxon-name-part>
            </tp:taxon-name><tp:taxon-authority>Jia &amp; Maté, 2012</tp:taxon-authority><xref ref-type="fig" rid="F6">Figs 6H</xref><xref ref-type="fig" rid="F7">, 7H</xref><xref ref-type="fig" rid="F8">, 8H</xref></tp:nomenclature><tp:treatment-sec sec-type="material" id="SECID0EDPAG"><title>New material examined.</title><p>China • <bold>Guangdong</bold>: 3 ♂♂ 2 ♀♀, 47 unsexed spec.; Huizhou Prefecture, Longmen County, Nankunshan, Zhongpingwei Village (惠州龙门县南昆山中坪尾村), <named-content xmlns:xlink="http://www.w3.org/1999/xlink" content-type="dwc:verbatimCoordinates" xlink:type="simple"><named-content content-type="geo-json" specific-use="{&#34;type&#34;:&#34;Point&#34;,&#34;coordinates&#34;:[113.866000,23.622400]}" id="NCID0EOPAG" xlink:type="simple">23.6224°N, 113.8660°E</named-content></named-content>, 639.0m, 2021.IX.26, Wei-cai Xie, Zhuo-yin Jiang &amp; Zu-qi Mai leg.; <named-content xmlns:xlink="http://www.w3.org/1999/xlink" content-type="dwc:institutional_code" xlink:title="Sun Yat-sen University, Guangzhou, China" xlink:href="http://grbio.org/institution/national-sun-yat-sen-university-department-biological-sciences" xlink:type="simple">SYSU</named-content>. • 47 unsexed spec.; Fengkai County, Heishiding Natural Reserve (封开县黑石顶保护区), <named-content xmlns:xlink="http://www.w3.org/1999/xlink" content-type="dwc:verbatimCoordinates" xlink:type="simple"><named-content content-type="geo-json" specific-use="{&#34;type&#34;:&#34;Point&#34;,&#34;coordinates&#34;:[113.866667,23.516667]}" id="NCID0E2PAG" xlink:type="simple">23°31′N, 113°52′E</named-content></named-content>, 2014.XI.20–22, Ren-chao Lin, Feng-long Jia &amp; Yu-dan Tang et al. leg.; <named-content xmlns:xlink="http://www.w3.org/1999/xlink" content-type="dwc:institutional_code" xlink:title="Sun Yat-sen University, Guangzhou, China" xlink:href="http://grbio.org/institution/national-sun-yat-sen-university-department-biological-sciences" xlink:type="simple">SYSU</named-content>. • 8 unsexed spec.; Renhua County, Danxiashan, Zhanglaofeng (仁化县丹霞山长老峰), 2012.V.30, Feng-long Jia leg.; <named-content xmlns:xlink="http://www.w3.org/1999/xlink" content-type="dwc:institutional_code" xlink:title="Sun Yat-sen University, Guangzhou, China" xlink:href="http://grbio.org/institution/national-sun-yat-sen-university-department-biological-sciences" xlink:type="simple">SYSU</named-content>. • 3 unsexed spec.; Danxiashan, Jinshiyan (丹霞山锦石岩), 2021.VI.08, Feng-long Jia leg.; <named-content xmlns:xlink="http://www.w3.org/1999/xlink" content-type="dwc:institutional_code" xlink:title="Sun Yat-sen University, Guangzhou, China" xlink:href="http://grbio.org/institution/national-sun-yat-sen-university-department-biological-sciences" xlink:type="simple">SYSU</named-content>. • 1 ♂.; Danxiashan, Xianglong Lake (丹霞山翔龙湖), 2012.VIII.08, Feng-long Jia leg.; <named-content xmlns:xlink="http://www.w3.org/1999/xlink" content-type="dwc:institutional_code" xlink:title="Sun Yat-sen University, Guangzhou, China" xlink:href="http://grbio.org/institution/national-sun-yat-sen-university-department-biological-sciences" xlink:type="simple">SYSU</named-content>. • 45 unsexed spec.; Danxiashan, near Danxian Resort (丹霞山丹霞山庄), on wet rock, 2016.VI.08, Feng-long Jia leg.; <named-content xmlns:xlink="http://www.w3.org/1999/xlink" content-type="dwc:institutional_code" xlink:title="Sun Yat-sen University, Guangzhou, China" xlink:href="http://grbio.org/institution/national-sun-yat-sen-university-department-biological-sciences" xlink:type="simple">SYSU</named-content>. • 20 unsexed spec.; Shenzhen, Maluanshan Mt., (深圳马峦山), 2014.VI.13, Feng-long Jia &amp; Wei-cai Xie leg.; <named-content xmlns:xlink="http://www.w3.org/1999/xlink" content-type="dwc:institutional_code" xlink:title="Sun Yat-sen University, Guangzhou, China" xlink:href="http://grbio.org/institution/national-sun-yat-sen-university-department-biological-sciences" xlink:type="simple">SYSU</named-content>. • 2 ♂♂, 1 ♀, 28 unsexed spec.; Shaoguan Prefecture, Chebaling National Natural Reserve (韶关车八岭国家自然保护区), <named-content xmlns:xlink="http://www.w3.org/1999/xlink" content-type="dwc:verbatimCoordinates" xlink:type="simple"><named-content content-type="geo-json" specific-use="{&#34;type&#34;:&#34;Point&#34;,&#34;coordinates&#34;:[113.565556,23.246111]}" id="NCID0EBRAG" xlink:type="simple">23°14′46″N, 113°33′56″E</named-content></named-content>, 496m, 2017.V.28–29, Feng-long Jia, Shi-shuai Wang &amp; Zu-long Liang leg.; <named-content xmlns:xlink="http://www.w3.org/1999/xlink" content-type="dwc:institutional_code" xlink:title="Sun Yat-sen University, Guangzhou, China" xlink:href="http://grbio.org/institution/national-sun-yat-sen-university-department-biological-sciences" xlink:type="simple">SYSU</named-content>. • 1 ♂; Foshan Prefecture, Gaoming County, Yangmei town (高明市杨梅镇),2006.IV.23–26, Feng-long Jia leg.; <named-content xmlns:xlink="http://www.w3.org/1999/xlink" content-type="dwc:institutional_code" xlink:title="Sun Yat-sen University, Guangzhou, China" xlink:href="http://grbio.org/institution/national-sun-yat-sen-university-department-biological-sciences" xlink:type="simple">SYSU</named-content>. • 16 unsexed spec.; Qingyuan Prefecture, on wet rock of roadside from Lianzhou city to Tianlong Gorge, Datongshan Natural Reserve (连州至大东山自然保护区天龙峡路边潮湿石壁), 2013.IV.18, Feng-long Jia leg.; <named-content xmlns:xlink="http://www.w3.org/1999/xlink" content-type="dwc:institutional_code" xlink:title="Sun Yat-sen University, Guangzhou, China" xlink:href="http://grbio.org/institution/national-sun-yat-sen-university-department-biological-sciences" xlink:type="simple">SYSU</named-content>. • 3 ♂♂, 2 ♀♀, 40 unsexed spec.; Nanling, Dadongshan Natural Reserve (大东山自然保护区), 2013.IV.19–22, Feng-long Jia.; <named-content xmlns:xlink="http://www.w3.org/1999/xlink" content-type="dwc:institutional_code" xlink:title="Sun Yat-sen University, Guangzhou, China" xlink:href="http://grbio.org/institution/national-sun-yat-sen-university-department-biological-sciences" xlink:type="simple">SYSU</named-content>. • <bold>Guangxi</bold>: 2 ♂♂, 4 ♀♀, 64 unsexed spec.; Jiuwandashan, Yangmeiao village (九万大山杨梅坳), <named-content xmlns:xlink="http://www.w3.org/1999/xlink" content-type="dwc:verbatimCoordinates" xlink:type="simple"><named-content content-type="geo-json" specific-use="{&#34;type&#34;:&#34;Point&#34;,&#34;coordinates&#34;:[108.480833,25.195000]}" id="NCID0E6RAG" xlink:type="simple">25°11′42″N, 108°28′51″E</named-content></named-content>, 1183m, 2015.VII.20, Ren-chao Lin &amp; Yu-dan Tang; <named-content xmlns:xlink="http://www.w3.org/1999/xlink" content-type="dwc:institutional_code" xlink:title="Sun Yat-sen University, Guangzhou, China" xlink:href="http://grbio.org/institution/national-sun-yat-sen-university-department-biological-sciences" xlink:type="simple">SYSU</named-content>. • 2 ♂♂, 4 ♀♀, 28 unsexed spec.; Longsheng County, Jiangdi (龙胜江底乡), 2013.IV.13–17, Hai-dong Chen leg.; <named-content xmlns:xlink="http://www.w3.org/1999/xlink" content-type="dwc:institutional_code" xlink:title="Sun Yat-sen University, Guangzhou, China" xlink:href="http://grbio.org/institution/national-sun-yat-sen-university-department-biological-sciences" xlink:type="simple">SYSU</named-content>.</p></tp:treatment-sec><tp:treatment-sec sec-type="distribution" id="SECID0EOSAG"><title>Distribution.</title><p>(Fig. <xref ref-type="fig" rid="F9">9</xref>) China (Guangdong, Guangxi, Hongkong). <bold>Newly recorded from Guangxi.</bold></p></tp:treatment-sec><tp:treatment-sec><!--Section generated to contain objects referenced in tp:taxon-treatment.--><fig id="F6" position="float" orientation="portrait"><object-id xmlns:xlink="http://www.w3.org/1999/xlink" content-type="doi" xlink:type="simple">10.3897/zookeys.1205.123579.figure6</object-id><object-id xmlns:xlink="http://www.w3.org/1999/xlink" content-type="arpha" xlink:type="simple">E55E285B-77C8-517E-A1D4-69308D4B92A8</object-id><label>Figure 6.</label><caption><p>Dorsal view of Chinese <italic><tp:taxon-name><tp:taxon-name-part taxon-name-part-type="genus" reg="Oocyclus">Oocyclus</tp:taxon-name-part></tp:taxon-name></italic> spp. <bold>A</bold><italic><tp:taxon-name><tp:taxon-name-part taxon-name-part-type="genus" reg="Oocyclus">O.</tp:taxon-name-part><tp:taxon-name-part taxon-name-part-type="species" reg="extensus">extensus</tp:taxon-name-part></tp:taxon-name></italic> sp. nov. <bold>B</bold><italic><tp:taxon-name><tp:taxon-name-part taxon-name-part-type="genus" reg="Oocyclus">O.</tp:taxon-name-part><tp:taxon-name-part taxon-name-part-type="species" reg="magnificus">magnificus</tp:taxon-name-part></tp:taxon-name></italic> Hebauer &amp; Wang, 1998 <bold>C</bold><italic><tp:taxon-name><tp:taxon-name-part taxon-name-part-type="genus" reg="Oocyclus">O.</tp:taxon-name-part><tp:taxon-name-part taxon-name-part-type="species" reg="sumatrensis">sumatrensis</tp:taxon-name-part></tp:taxon-name></italic> Orchymont, 1932 <bold>D</bold><italic><tp:taxon-name><tp:taxon-name-part taxon-name-part-type="genus" reg="Oocyclus">O.</tp:taxon-name-part><tp:taxon-name-part taxon-name-part-type="species" reg="bhutanicus">bhutanicus</tp:taxon-name-part></tp:taxon-name></italic> Satô, 1979 <bold>E</bold><italic><tp:taxon-name><tp:taxon-name-part taxon-name-part-type="genus" reg="Oocyclus">O.</tp:taxon-name-part><tp:taxon-name-part taxon-name-part-type="species" reg="latiorificialis">latiorificialis</tp:taxon-name-part></tp:taxon-name></italic> sp. nov. <bold>F</bold><italic><tp:taxon-name><tp:taxon-name-part taxon-name-part-type="genus" reg="Oocyclus">O.</tp:taxon-name-part><tp:taxon-name-part taxon-name-part-type="species" reg="ximaensis">ximaensis</tp:taxon-name-part></tp:taxon-name></italic> sp. nov. <bold>G</bold><italic><tp:taxon-name><tp:taxon-name-part taxon-name-part-type="genus" reg="Oocyclus">O.</tp:taxon-name-part><tp:taxon-name-part taxon-name-part-type="species" reg="fikaceki">fikaceki</tp:taxon-name-part></tp:taxon-name></italic> Short &amp; Jia, 2011 <bold>H</bold><italic><tp:taxon-name><tp:taxon-name-part taxon-name-part-type="genus" reg="Oocyclus">O.</tp:taxon-name-part><tp:taxon-name-part taxon-name-part-type="species" reg="shorti">shorti</tp:taxon-name-part></tp:taxon-name></italic> Jia &amp; Maté, 2012 <bold>I</bold><italic><tp:taxon-name><tp:taxon-name-part taxon-name-part-type="genus" reg="Oocyclus">O.</tp:taxon-name-part><tp:taxon-name-part taxon-name-part-type="species" reg="dinghu">dinghu</tp:taxon-name-part></tp:taxon-name></italic> Short &amp; Jia, 2011. Scale bars: 1 mm.</p></caption><graphic xmlns:xlink="http://www.w3.org/1999/xlink" xlink:href="zookeys-1205-017_article-123579__-g006.jpg" position="float" orientation="portrait" xlink:type="simple" id="oo_1074377.jpg"><uri content-type="original_file" xlink:type="simple">https://binary.pensoft.net/fig/1074377</uri></graphic></fig><fig id="F7" position="float" orientation="portrait"><object-id xmlns:xlink="http://www.w3.org/1999/xlink" content-type="doi" xlink:type="simple">10.3897/zookeys.1205.123579.figure7</object-id><object-id xmlns:xlink="http://www.w3.org/1999/xlink" content-type="arpha" xlink:type="simple">33B24667-6243-52C4-A1C8-DDF421F36CCA</object-id><label>Figure 7.</label><caption><p>Lateral view of Chinese <italic><tp:taxon-name><tp:taxon-name-part taxon-name-part-type="genus" reg="Oocyclus">Oocyclus</tp:taxon-name-part></tp:taxon-name></italic> spp. <bold>A</bold><italic><tp:taxon-name><tp:taxon-name-part taxon-name-part-type="genus" reg="Oocyclus">O.</tp:taxon-name-part><tp:taxon-name-part taxon-name-part-type="species" reg="extensus">extensus</tp:taxon-name-part></tp:taxon-name></italic> sp. nov. <bold>B</bold><italic><tp:taxon-name><tp:taxon-name-part taxon-name-part-type="genus" reg="Oocyclus">O.</tp:taxon-name-part><tp:taxon-name-part taxon-name-part-type="species" reg="magnificus">magnificus</tp:taxon-name-part></tp:taxon-name></italic> Hebauer &amp; Wang, 1998 <bold>C</bold><italic><tp:taxon-name><tp:taxon-name-part taxon-name-part-type="genus" reg="Oocyclus">O.</tp:taxon-name-part><tp:taxon-name-part taxon-name-part-type="species" reg="sumatrensis">sumatrensis</tp:taxon-name-part></tp:taxon-name></italic> Orchymont, 1932 <bold>D</bold><italic><tp:taxon-name><tp:taxon-name-part taxon-name-part-type="genus" reg="Oocyclus">O.</tp:taxon-name-part><tp:taxon-name-part taxon-name-part-type="species" reg="bhutanicus">bhutanicus</tp:taxon-name-part></tp:taxon-name></italic> Satô, 1979 <bold>E</bold><italic><tp:taxon-name><tp:taxon-name-part taxon-name-part-type="genus" reg="Oocyclus">O.</tp:taxon-name-part><tp:taxon-name-part taxon-name-part-type="species" reg="latiorificialis">latiorificialis</tp:taxon-name-part></tp:taxon-name></italic> sp. nov. <bold>F</bold><italic><tp:taxon-name><tp:taxon-name-part taxon-name-part-type="genus" reg="Oocyclus">O.</tp:taxon-name-part><tp:taxon-name-part taxon-name-part-type="species" reg="ximaensis">ximaensis</tp:taxon-name-part></tp:taxon-name></italic> sp. nov. <bold>G</bold><italic><tp:taxon-name><tp:taxon-name-part taxon-name-part-type="genus" reg="Oocyclus">O.</tp:taxon-name-part><tp:taxon-name-part taxon-name-part-type="species" reg="fikaceki">fikaceki</tp:taxon-name-part></tp:taxon-name></italic> Short &amp; Jia, 2011 <bold>H</bold><italic><tp:taxon-name><tp:taxon-name-part taxon-name-part-type="genus" reg="Oocyclus">O.</tp:taxon-name-part><tp:taxon-name-part taxon-name-part-type="species" reg="shorti">shorti</tp:taxon-name-part></tp:taxon-name></italic> Jia &amp; Maté, 2012 <bold>I</bold><italic><tp:taxon-name><tp:taxon-name-part taxon-name-part-type="genus" reg="Oocyclus">O.</tp:taxon-name-part><tp:taxon-name-part taxon-name-part-type="species" reg="dinghu">dinghu</tp:taxon-name-part></tp:taxon-name></italic> Short &amp; Jia, 2011. Scale bars: 1 mm.</p></caption><graphic xmlns:xlink="http://www.w3.org/1999/xlink" xlink:href="zookeys-1205-017_article-123579__-g007.jpg" position="float" orientation="portrait" xlink:type="simple" id="oo_1074378.jpg"><uri content-type="original_file" xlink:type="simple">https://binary.pensoft.net/fig/1074378</uri></graphic></fig><fig id="F8" position="float" orientation="portrait"><object-id xmlns:xlink="http://www.w3.org/1999/xlink" content-type="doi" xlink:type="simple">10.3897/zookeys.1205.123579.figure8</object-id><object-id xmlns:xlink="http://www.w3.org/1999/xlink" content-type="arpha" xlink:type="simple">6193BE68-CDEC-55AA-A6FF-426D2388793E</object-id><label>Figure 8.</label><caption><p>Aedeagus of Chinese <italic><tp:taxon-name><tp:taxon-name-part taxon-name-part-type="genus" reg="Oocyclus">Oocyclus</tp:taxon-name-part></tp:taxon-name></italic> spp. (dorsal view) <bold>A</bold><italic><tp:taxon-name><tp:taxon-name-part taxon-name-part-type="genus" reg="Oocyclus">O.</tp:taxon-name-part><tp:taxon-name-part taxon-name-part-type="species" reg="extensus">extensus</tp:taxon-name-part></tp:taxon-name></italic> sp. nov. <bold>B</bold><italic><tp:taxon-name><tp:taxon-name-part taxon-name-part-type="genus" reg="Oocyclus">O.</tp:taxon-name-part><tp:taxon-name-part taxon-name-part-type="species" reg="magnificus">magnificus</tp:taxon-name-part></tp:taxon-name></italic> Hebauer &amp; Wang, 1998 <bold>C</bold><italic><tp:taxon-name><tp:taxon-name-part taxon-name-part-type="genus" reg="Oocyclus">O.</tp:taxon-name-part><tp:taxon-name-part taxon-name-part-type="species" reg="sumatrensis">sumatrensis</tp:taxon-name-part></tp:taxon-name></italic> Orchymont, 1932 <bold>D</bold><italic><tp:taxon-name><tp:taxon-name-part taxon-name-part-type="genus" reg="Oocyclus">O.</tp:taxon-name-part><tp:taxon-name-part taxon-name-part-type="species" reg="bhutanicus">bhutanicus</tp:taxon-name-part></tp:taxon-name></italic> Satô, 1979 <bold>E</bold><italic><tp:taxon-name><tp:taxon-name-part taxon-name-part-type="genus" reg="Oocyclus">O.</tp:taxon-name-part><tp:taxon-name-part taxon-name-part-type="species" reg="latiorificialis">latiorificialis</tp:taxon-name-part></tp:taxon-name></italic> sp. nov. <bold>F</bold><italic><tp:taxon-name><tp:taxon-name-part taxon-name-part-type="genus" reg="Oocyclus">O.</tp:taxon-name-part><tp:taxon-name-part taxon-name-part-type="species" reg="ximaensis">ximaensis</tp:taxon-name-part></tp:taxon-name></italic> sp. nov. <bold>G</bold><italic><tp:taxon-name><tp:taxon-name-part taxon-name-part-type="genus" reg="Oocyclus">O.</tp:taxon-name-part><tp:taxon-name-part taxon-name-part-type="species" reg="fikaceki">fikaceki</tp:taxon-name-part></tp:taxon-name></italic> Short &amp; Jia, 2011 <bold>H</bold><italic><tp:taxon-name><tp:taxon-name-part taxon-name-part-type="genus" reg="Oocyclus">O.</tp:taxon-name-part><tp:taxon-name-part taxon-name-part-type="species" reg="shorti">shorti</tp:taxon-name-part></tp:taxon-name></italic> Jia &amp; Maté, 2012 <bold>I</bold><italic><tp:taxon-name><tp:taxon-name-part taxon-name-part-type="genus" reg="Oocyclus">O.</tp:taxon-name-part><tp:taxon-name-part taxon-name-part-type="species" reg="dinghu">dinghu</tp:taxon-name-part></tp:taxon-name></italic> Short &amp; Jia, 2011. Scale bar: 0.5 mm.</p></caption><graphic xmlns:xlink="http://www.w3.org/1999/xlink" xlink:href="zookeys-1205-017_article-123579__-g008.jpg" position="float" orientation="portrait" xlink:type="simple" id="oo_1074379.jpg"><uri content-type="original_file" xlink:type="simple">https://binary.pensoft.net/fig/1074379</uri></graphic></fig><fig id="F9" position="float" orientation="portrait"><object-id xmlns:xlink="http://www.w3.org/1999/xlink" content-type="doi" xlink:type="simple">10.3897/zookeys.1205.123579.figure9</object-id><object-id xmlns:xlink="http://www.w3.org/1999/xlink" content-type="arpha" xlink:type="simple">2502143F-B8AF-5553-86FF-460F261FF4CF</object-id><label>Figure 9.</label><caption><p>Distribution maps of Chinese <italic><tp:taxon-name><tp:taxon-name-part taxon-name-part-type="genus" reg="Oocyclus">Oocyclus</tp:taxon-name-part></tp:taxon-name></italic> spp.</p></caption><graphic xmlns:xlink="http://www.w3.org/1999/xlink" xlink:href="zookeys-1205-017_article-123579__-g009.jpg" position="float" orientation="portrait" xlink:type="simple" id="oo_1074380.jpg"><uri content-type="original_file" xlink:type="simple">https://binary.pensoft.net/fig/1074380</uri></graphic></fig></tp:treatment-sec></tp:taxon-treatment>
